# Supplementary material for: Homozygosity for Mobile Element Insertions Associated with WBSCR17 Could Predict Success in Assistance Dog Training Programs
Source: Genes (Basel). 2019 Jun 9;10(6):439. doi: 10.3390/genes10060439 (PMC6627829; doi:10.3390/genes10060439)
Supplement: Supplementary file 1 [file genes-10-00439-s001.zip]

Archive with 8 entries (7 files):
- genes-504842 supplementary -final/
- genes-504842 supplementary -final/.DS_Store
- genes-504842 supplementary -final/File S1.docx
- genes-504842 supplementary -final/File S2.csv
- genes-504842 supplementary -final/File S3.pdf
- genes-504842 supplementary -final/SupFigure1.ai
- genes-504842 supplementary -final/SupFigure2.ai
- genes-504842 supplementary -final/SupFigure3.ai
