# Supplementary material for: Homozygosity for Mobile Element Insertions Associated with WBSCR17 Could Predict Success in Assistance Dog Training Programs
Source: Genes (Basel). 2019 Jun 9;10(6):439. doi: 10.3390/genes10060439 (PMC6627829; doi:10.3390/genes10060439)
Supplement: Supplementary file 1 [file genes-10-00439-s001.zip › genes-504842 supplementary -final/File S2.csv]

Dog_ID	Breed	Phenotype	Cfa6.6	Cfa6.7	Cfa6.66	Cfa6.83	Total number of insertions	Sex	Date of Birth MM/DD/YY or Approx. Year	Age	# years owned dog	Q1	Q2	Q3	Q4	Q5	Q6	Q7	Q8	Q9	Q10	Q11	Q12	Q13	Q14	Q15	Q16	Q17	Q18	Q19	Q20	Q21	Q22	Q23	Q24	Q25	Q26	Q27	Q28	Q29	Q30	Q31	Q32	Q33	Q34	Q35	Q36	Q37	Q38
1	Golden retriever	Assistance	0	0	0	2	2	F	4/21/09
2	Golden retriever	Assistance	0	0	0	2	2	M	8/26/09
3	Labrador retriever	Assistance	2	1	0	0	3	F	9/3/09
4	Labrador retriever	Assistance	2	2	0	0	4	F	8/6/09
5	Labrador retriever	Assistance	2	1	0	0	3	F	8/29/09
6	Labrador retriever	Assistance	2	1	0	0	3	F	9/18/09
7	Labrador retriever	Assistance	2	0	1	0	3	M	9/28/09
8	Golden retriever	Assistance	0	0	0	2	2	F	4/21/09
9	Golden retriever	Assistance	0	0	0	1	1	M	8/26/09
10	Golden retriever	Assistance	0	1	0	1	2	F	9/3/09
11	Labrador retriever	Assistance	2	1	0	0	3	F	8/13/09
12	Labrador retriever	Assistance	2	2	0	0	4	F	8/6/09
13	Labrador retriever	Assistance	2	0	0	0	2	F	8/29/09
14	Labrador retriever	Assistance	2	1	1	0	4	F	9/18/09
15	Labrador retriever	Assistance	2	0	1	0	3	F	9/28/09
16	Golden retriever	Assistance	1	0	1	2	4	F	4/20/09
17	Golden retriever	Assistance	0	0	0	2	2	F	8/26/09
18	Golden retriever	Assistance	0	0	0	2	2	F	9/6/09
19	Labrador retriever	Assistance	2	1	0	0	3	F	9/23/09
20	Labrador retriever	Assistance	2	1	1	0	4	F	9/24/09
21	Labrador retriever	Assistance	2	1	0	0	3	F	8/29/09
22	Labrador retriever	Assistance	2	1	1	0	4	F	3/31/09
23	Labrador retriever	Assistance	1	0	0	0	1	M	8/26/09
24	Golden retriever	Assistance	2	1	0	0	3	F	6/7/09
25	Golden retriever	Assistance	0	0	0	2	2	F	8/26/09
26	Golden retriever	Assistance	1	0	1	1	3	F	9/6/09
27	Labrador retriever	Assistance	2	2	0	0	4	F	10/8/09
28	Labrador retriever	Assistance	2	0	2	0	4	F	8/14/09
29	Labrador retriever	Assistance	2	2	0	0	4	F	8/29/09
30	Labrador retriever	Assistance	2	0	1	0	3	F	9/18/09
31	Labrador retriever	Assistance	1	0	1	1	3	F	9/19/09
32	Golden retriever	Assistance	1	0	1	0	2	F	3/31/09
33	Golden retriever	Assistance	0	0	0	1	1	M	8/26/09
34	Golden retriever	Assistance	0	0	0	2	2	F	9/6/09
35	Labrador retriever	Assistance	2	2	0	0	4	F	7/26/09
36	Labrador retriever	Assistance	2	1	0	0	3	F	8/28/09
37	Labrador retriever	Assistance	1	1	0	0	2	F	8/29/09
38	Labrador retriever	Assistance	1	0	1	1	3	F	8/30/09
39	Golden retriever	Assistance	0	0	0	1	1	M	8/31/09
40	Golden retriever	Assistance	0	0	0	1	1	M	4/21/09
41	Golden retriever	Assistance	0	0	0	1	1	F	8/26/09
42	Labrador retriever	Assistance	2	2	0	0	4	F	9/3/09
43	Labrador retriever	Assistance	1	0	0	1	2	F	9/4/09
44	Labrador retriever	Assistance	2	0	1	0	3	F	8/28/09
45	Labrador retriever	Assistance	1	0	0	0	1	F	9/26/09
46	Labrador retriever	Assistance	1	1	0	0	2	F	9/26/09
47	Golden retriever	Assistance	1	0	1	1	3	M	3/31/09
48	Golden retriever	Assistance	0	0	0	1	1	M	8/26/09
49	Labrador retriever	Assistance	2	2	0	0	4	F	9/29/09
50	Labrador retriever	Assistance	2	1	0	0	3	F	9/30/09
51	Labrador retriever	Assistance	2	1	1	0	4	F	8/27/09
52	Labrador retriever	Assistance	2	0	1	0	3	F	8/28/09
53	Labrador retriever	Assistance	1	1	0	0	2	F	9/26/09
54	Labrador retriever	Assistance	2	0	0	0	2	F	9/27/09
55	Golden retriever	Assistance	2	0	2	0	4	M	5/12/09
56	Golden retriever	Assistance	0	0	0	1	1	M	8/26/09
57	Labrador retriever	Assistance	2	0	0	0	2	F	9/30/09
58	Labrador retriever	Assistance	2	0	2	0	4	F	8/27/09
59	Labrador retriever	Assistance	1	0	0	0	1	F	9/26/09
60	Labrador retriever	Assistance	2	0	1	0	3	F	9/27/09
61	Golden retriever	Assistance	0	0	0	2	2	M	4/21/09
62	Golden retriever	Assistance	0	0	0	2	2	M	8/26/09
63	Labrador retriever	Assistance	2	0	0	0	2	F	9/30/09
64	Labrador retriever	Assistance	2	1	0	0	3	F	7/31/09
65	Labrador retriever	Assistance	2	2	0	0	4	F	8/28/09
66	Labrador retriever	Assistance	2	0	1	0	3	F	8/29/09
67	Labrador retriever	Assistance	1	1	0	0	2	M	3/29/09
68	Golden retriever	Assistance	1	0	0	0	1	F	8/26/09
69	Golden retriever	Assistance	0	0	0	1	1	M	9/1/09
70	Labrador retriever	Assistance	2	1	0	0	3	F	9/2/09
71	Labrador retriever	Assistance	2	1	0	0	3	F	9/3/09
72	Labrador retriever	Assistance	2	2	0	0	4	F	8/28/09
73	Labrador retriever	Assistance	2	0	0	0	2	M	9/19/09
74	Labrador retriever	Assistance	2	0	0	0	2	F	10/2/09
75	Labrador retriever	Assistance	2	2	0	0	4	M	10/12/09
76	Golden retriever	Assistance	1	0	1	1	3	M	6/10/09
77	Golden retriever	Assistance	0	0	0	2	2	F	9/6/09
78	Labrador retriever	Assistance	2	1	0	0	3	F	8/13/09
79	Labrador retriever	Assistance	2	0	2	0	4	F	8/1/09
80	Labrador retriever	Assistance	2	2	0	0	4	F	8/28/09
81	Labrador retriever	Assistance	1	1	0	0	2	F	10/2/09
82	Labrador retriever	Assistance	2	1	0	0	3	M	10/12/09
83	Golden retriever	Assistance	0	0	0	1	1	F	8/26/09
84	Golden retriever	Assistance	0	0	0	2	2	M	9/3/09
85	Labrador retriever	Assistance	2	1	0	0	3	F	8/13/09
86	Labrador retriever	Assistance	2	2	0	0	4	F	8/6/09
87	Labrador retriever	Assistance	2	1	1	0	4	F	8/31/09
88	Labrador retriever	Assistance	1	0	0	0	1	F	9/19/09
89	Labrador retriever	Assistance	2	1	0	0	3	F	10/2/09
90	Labrador retriever	Assistance	1	1	0	0	2	M	10/12/09
91	Labrador retriever	Assistance	2	1	0	0	3	M	10/12/09
92	Labrador retriever	Assistance	2	1	0	0	3	M	10/29/09
93	Labrador retriever	Assistance	1	1	0	0	2	M	10/27/09
94	Labrador retriever	Assistance	2	1	0	0	3	M	11/3/09
95	Labrador retriever	Assistance	2	1	0	0	3	M	11/28/09
96	Vizsla	Pet	2	2	1	1	6	M	7/23/02	15	>9	2	2	0	0	0	0	0	0	2	3	3	2	0	0	0	0	0	0	0	0	0	0	0	0	3	3	1	1	2	3	3	0	0	1	0	0	0	2
97	Labrador retriever	Assistance	1	1	0	0	2	M	10/12/09
98	Labrador retriever	Assistance	2	2	0	0	4	M	10/29/09
99	Labrador retriever	Assistance	1	0	0	0	1	M	10/27/09
100	Labrador retriever	Assistance	2	0	1	0	3	M	11/8/09
101	Labrador retriever	Assistance	2	0	1	0	3	M	12/30/09
102	Vizsla	Pet	1	1	2	0	4	F	11/20/06	11	>9	3	3	0	0	0	0	0	0	0	0	0	0	0	1	0	0	0	0	0	0	0	0	0	0	3	3	1	1	2	3	4	0	0	2	0	0	0	0
103	Vizsla	Pet	2	2	1	0	5	F	10/3/13	4	3-5	2	2	0	0	0	0	0	1	0	0	1	1	0	0	0	0	0	0	0	1	1	0	0	0	4	4	1	1	2	3	4	0	0	2	0	0	0	1
104	Labrador retriever	Assistance	2	2	0	0	4	M	10/12/09
105	Labrador retriever	Assistance	2	0	2	0	4	M	11/11/09
106	Labrador retriever	Assistance	2	1	0	0	3	M	10/30/09
107	Labrador retriever	Assistance	0	1	0	1	2	M	11/8/09
108	Labrador retriever	Assistance	2	2	0	0	4	M	1/20/10
109	Boykin spaniel	Pet	2	2	0	2	6	F	4/26/01	17	>9	2	2	0	0	0	1	0	1	0	2	1	1	0	2	0	0	0	0	0	2	1	1	1	1	2	3	1	1	2	3	3	1	2	1	0	0	1	1
110	Labrador retriever	Assistance	1	0	0	0	1	M	10/12/09
111	Labrador retriever	Assistance	2	1	0	0	3	M	11/11/09
112	Labrador retriever	Assistance	2	0	0	0	2	M	10/30/09
113	Labrador retriever	Assistance	2	0	0	0	2	M	1/16/10
114	Boykin spaniel	Pet	0	0	0	2	2	M	2/5/02	16	>9	1	0	1	0	0	0	0	1	4	4			1	0	2	2	0	2	2	2	4	2	2	2	4	4	1	3	1	1	1	0	0	1	0	0	0	0
115	Boykin spaniel	Pet	0	1	0	1	2	F	7/17/04	13	>9	1	2	1	0	0	1	0	2	1	2	0	0	0	0	0	2	0	0	1	0	0	4	4	4	4	4	0	0	2	4	4	1	2	1	2	4	0	0
116	Labrador retriever	Assistance	2	2	0	0	4	M	10/24/09
117	Labrador retriever	Assistance	2	1	0	0	3	M	11/11/09
118	Labrador retriever	Assistance	2	1	0	0	3	M	10/30/09
119	Labrador retriever	Assistance	1	1	0	1	3	M	11/8/09
120	Labrador retriever	Assistance	2	0	0	0	2	M	1/16/10
121	Mixed breed	Pet	1	1	0	1	3	M
122	Saint Bernard	Pet	0	0	0	0	0	M
123	Cocker spaniel	Pet	2	1	1	0	4	M	3/21/00	17	>9	0	0	1	0	2	0	2	0	1	2	2	0	0	0	0	1	0	2	0	2	4	1	0	0	2	2	0	0	1	2	1	0	0	0	1	1	0	0
124	Labrador retriever	Assistance	2	1	0	0	3	M	10/24/09
125	Labrador retriever	Assistance	2	1	1	0	4	M	11/11/09
126	Labrador retriever	Assistance	2	1	1	0	4	M	10/30/09
127	Labrador retriever	Assistance	2	1	1	0	4	M	11/8/09
128	Labrador retriever	Assistance	2	1	1	0	4	F	8/7/09
129	Coton de Tulear	Pet	1	0	0	0	1	F	1/9/01	17	>9	2	3	1	0	0	1	0	1	1	1	0	1	3	4	3	2	3	4	4	4	3	3	2	1	4	2	3	3	3	3	3	0	1	0	0	2	1	2
130	Wheaton terrier	Pet	2	1	1	0	4	M	4/2/12	6	5-7	3	4	0	0	0	2	0	1	0	0			0	1	0	0	0	0	0	0	3	1	1	0	3	3	1	1	1	1	0	1	0	1	0	0	0	1
131	Spinone Italiano	Pet	1	1	1	1	4	F
132	Labrador retriever	Assistance	2	1	1	0	4	M	10/24/09
133	Labrador retriever	Assistance	2	1	1	0	4	M	11/11/09
134	Labrador retriever	Assistance	2	1	0	0	3	M	11/14/09
135	Labrador retriever	Assistance	2	1	1	0	4	M	11/8/09
136	Border collie	Pet	0	0	0	0	0	M	8/19/02	15	>9	3	2	0	0	0	1	0	1	2	2	1	1	0	1	0	0	0	0	0	0	2	1	0	0	3	2	1	2	1	0	0	0	0	1	0	0	0	0
137	Labrador retriever	Assistance	2	0	1	0	3	M	10/29/09
138	Labrador retriever	Assistance	2	0	2	0	4	M	11/14/09
139	Labrador retriever	Assistance	2	1	0	0	3	M	11/7/09
140	Mixed breed	Pet	2	2	1	0	5	F	2005	13		2	1	1	4	4	0	3	0		1			1	2	2	0	1	2	2	0	3	0	0	0	3	1	2	1	1	1	0	0	0	0	0	0	0	0
141	Labrador retriever	Assistance	2	0	1	0	3	M	10/29/09
142	Labrador retriever	Assistance	2	0	1	0	3	M	11/14/09
143	Labrador retriever	Assistance	2	1	0	0	3	M	11/7/09
144	Unknown	Pet	0	1	0	1	2
145	Italian greyhound	Pet	2	2	1	0	5	F	7/25/02	15	>9	3	4	2	0	0	2	0	2	2	3	1	1	1	2	1	1	1	1	1	1	0	1	3	1	4	4	2	4	3	1	3	1	1	3	2	1	2	1
146	Boykin spaniel	Pet	2	2	0	1	5	M	6/10/12		5-7	2	0	0	0	0	2	0	2	0	1	0	0	0	0	0	0	0	0	1	1	0	0	0	0	2	1	1	1	2	3	1	0	1	1	0	0	0	0
147	Labrador retriever	Assistance	2	1	1	0	4	M	10/21/09
148	Labrador retriever	Assistance	2	1	1	0	4	M	10/29/09
149	Labrador retriever	Assistance	2	1	0	0	3	M	11/3/09
150	Labrador retriever	Assistance	2	1	1	0	4	M	11/6/09
151	Boykin spaniel	Pet	1	0	1	2	4
152	Standard schnauzer	Pet	2	2	0	0	4	M	10/10/02	15	>9	3	3	0	0	0	3	0	1	1	1	1	1	0	0	0	0	0	0	0	0	1	1	1	0	3	2	0	0	2	1	1	0	1	2	0	0	0	1
153	English shepherd	Pet	1	0	2	1	4	M
154	Labrador retriever	Assistance	2	0	1	0	3	M	10/21/09
155	Labrador retriever	Assistance	1	0	0	0	1	M	10/27/09
156	Labrador retriever	Assistance	2	0	0	0	2	M	11/3/09
157	Labrador retriever	Assistance	0	0	1	1	2	M	11/6/09
158	Great Dane	Pet	0	0	0	1	1	F	11/12/14	3	3-5	3	3	0	0	0	2	0	2	0	1	0	0	0	3	0	0	2	0	0	1	4	0	0	0	1	2	2	3	3	0	1	0	0	2	0	0	0	1
159	Labrador retriever	Assistance	2	1	0	0	3	M	10/29/09
160	Labrador retriever	Assistance	1	0	0	0	1	M	10/27/09
161	Labrador retriever	Assistance	2	1	0	0	3	M	11/3/09
162	Labrador retriever	Assistance	2	1	1	0	4	M	10/23/09
163	Great Dane	Pet	2	2	0	0	4	F	11/17/10	7	7-9	2	2	0	0	0	0	0	0	0	0	0	0	0	0	0	0	0	0	0	0	1	0	0	0	1	1	2	3	2	0	0	0	0	1	0	0	0	0
164	Rhodesian ridgeback	Pet	0	1	0	0	1	F	11/7/09	9	7-9	2	2	0	0	0	0	0	0	0	0	0	0	0	1	0	0	0	0	0	0	0	0	0	0	1	2	0	1	2	2	4	0	0	1	0	0	0	1
165	Rhodesian ridgeback	Pet	0	0	0	0	0	F	8/24/16	1	1-3	2	2	0	0	0	0	0	0	0	0	0	0	0	1	1	0	1	1	0	1	0	0	0	0	3	3	2	2	3	3	4	0	0	2	0	0	0	2
166	Rhodesian ridgeback	Pet	1	1	1	0	3	F	6/8/14	4	3-5	2	2	0	0	0	0	0	0	0	1	0	0	0	0	0	0	0	0	0	0	0	0	0	0	1	3	1	1	2	2	4	0	0	2	0	0	0	0
167	Rhodesian ridgeback	Pet	1	0	1	1	3	F	12/10/02	15	>9	1	1	0	0	0	0	0	0	0	0	0	0	0	0	0	0	0	0	0	1	0	0	0	0	1	3	1	2	1	0	1	0	0	0	0	1	1	1
168	Boxer	Pet	2	2	2	1	7	F	3/9/03	15	>9	1	1	0	0	0	0	0	0	1	2	2	2	1	2	1	2	1	0	1	0	2	0	0	0	1	2	1	1	2	2	3	1	0	1	0	0	0	0
169	Boykin spaniel	Pet	1	1	0	0	2	F
170	Portuguese water dog	Pet	2	0	0	0	2	M	12/24/01	16	>9	2	2	0	0	0	1	0	0	0	1	0	0	0	0	0	0	0	0	1	1	0	0	0	0	0	2	0	0	1	4	4	2	0	0	0	0	1	0
171	Unknown	Pet	1	0	1	1	3	M	11/14/07	10	>9	4	2	1	0	1	1	0	2	0	1	0	0	0	0	0	0	0	1	0	1	0	0	1	1	4	4	1	2	2	4	4	2	1	2	0	0	0	2
172	Boykin spaniel	Pet	0	0	0	0	0	F	3/24/14	4	3-5	4	4	0	0	0	0	0	1	0	0	1	1	0	0	0	0	0	0	0	1	0	0	0	0	1	2	1	1	2	3	4	0	0	3	0	0	0	0
173	English shepherd	Pet	2	2	0	0	4	F	11/30/02	15	>9	2	1	0	0	0	2	0	2	1	1	0	2	0	0	0	2	0	0	1	1	2	2	2	0	2	2	1	1	2	3	4	0	1	1	0	1	0	1
174	Labrador retriever	Pet	1	1	1	0	3	M
175	Greyhound	Pet	2	2	0	0	4	F	3/25/03	15	7-9	0	0	0	0	0	1	0	1	0	0	0	0	4	1	4	1	2	0	2	0	4	1	0	0	2	2	4	2	1	2	2	0	1	1	0	1	0	0
176	Samoyed	Pet	0	0	0	0	0	F	8/8/13	4	3-5	3	3	0	0	0	1	0	2	0	1	2	3	0	1	0	0	0	0	0	0	1	0	0	0	2	3	0	1	3	4	4	0	1	2	0	0	0	0
177	Golden retriever	Pet	2	1	0	1	4	F
178	Golden retriever	Pet	0	0	0	1	1	M
179	Golden retriever	Pet	0	0	0	1	1	M
180	Golden retriever	Pet	1	1	0	1	3	F
181	Golden retriever	Pet	0	0	0	1	1	F
182	Golden retriever	Pet	0	0	0	1	1	F
183	Golden retriever	Pet	0	0	0	1	1	M
184	Golden retriever	Pet	0	0	0	1	1	F
185	Golden retriever	Pet	0	1	0	1	2	F
186	Golden retriever	Pet	0	0	0	1	1	F
187	Australian shepherd	Pet	1	0	0	0	1	M	7/9/09	8	7-9	3	3	0	0	0	2	0	2	1	2	1	1	1	1	1	0	0	1	1	2	0	1	3	0	3	1	1	2	2	3	4	4	1	1	0	0	0	1
188	Australian shepherd	Pet	1	1	0	1	3	F	7/21/05	12	>9	1	1	0	0	0	2	0	2	1	2	1	1	0	1	0	0	0	0	1	2	1	0	0	0	2	1	2	2	1	3	4	0	1	2	0	0	0	1
189	Boykin spaniel	Pet	0	0	0	1	1	F
190	Boykin spaniel	Pet	0	0	0	1	1	M
191	Boykin spaniel	Pet	2	2	1	2	7	F
192	Boykin spaniel	Pet	0	0	0	1	1	F
193	Boykin spaniel	Pet	1	1	1	1	4	F
194	Boykin spaniel	Pet	0	0	0	1	1	F
195	Boykin spaniel	Pet	0	0	0	1	1	F
196	Boykin spaniel	Pet	1	2	0	1	4	M
197	English pointers	Pet	1	0	0	0	1	F
198	English pointers	Pet	2	1	0	0	3	M
199	English pointers	Pet	1	1	1	1	4	F
200	English pointers	Pet	2	2	0	0	4	M
201	English pointers	Pet	2	2	0	0	4	M
202	Great Dane	Pet	2	2	0	0	4	F
203	Siberian husky	Pet	2	2	0	0	4	M	7/26/05	12	>9	3	3	0	0	0	0	0	0	0	0	2	2	0	1	0	0	0	0	0	0	1	1	0	0	1	0	3	4	3	1	3	3	0	2	0	0	0	1
204	Great Dane	Pet	2	2	0	0	4	F	1/13/15	2	3-5	1	1	0	0	0	1	0	2	0	1	0	0	0	0	0	0	0	0	1	0	0	0	1	0	2	1	0	1	2	0	1	1	3	1	0	0	0	0
205	Shih tzu	Pet	0	0	0	0	0	M	5/5/02	15	>9	3	3	1	3	2	1	2	4	1	4			1	3	1	2	1	2	1	3	3	1	2	0	4	4	3	3	4	1	1	2	1	1	0	0	0	1
206	German shepherd	Pet	2	2	0	0	4	F
207	German shepherd	Pet	2	2	0	0	4	F
208	Mixed breed	Pet	1	1	0	1	3	F
209	Old English sheepdog	Pet	1	1	1	0	3	F
210	Labrador retriever	Assistance	2	1	1	0	4	F
211	Labrador retriever	Assistance	2	1	1	0	4	F
212	Labrador retriever	Assistance	1	0	0	0	1	F
213	Labrador retriever	Assistance	1	0	0	0	1	F
214	Labrador retriever	Assistance	2	0	0	0	2	F
215	Labrador retriever	Assistance	2	0	1	0	3	F
216	Unknown	Pet	1	0	0	0	1
217	Mixed breed	Pet	1	1	2	0	4	M	2016	2	1-3	4	3	0	0	0	0	0	0	0	0	0	0	0	3	0	0	1	0	1	4	3	0	1	0	3	3	2	3	3	2	4	4	3	4	0	0	0	4
218	Catahoula cur	Pet	2	1	1	1	5					1	1	0	0	0	0	0	0	0	1			0	0	0	0	0	0	2	0	2	4	4	0	2	3	1	3	3	1	4	4	0	1	0	0	1	0
219	Unknown	Pet	2	2	1	0	5					3	3	0	0	0	0	0	0	0	0	0	0	0	1	0	1	0	1	2	0	1	2	1	4	4	3	1	1	3	2	2	1	2	2	0	0	0	2
220	Mixed breed	Pet	2	1	0	0	3					3	2	0	0	0	1	0	2	0	3	0	0	0	3	0	1	1	1	0	0	0	2	3	0	4	3	0	1	1	0	1	0	0	1	0	2	2	0
221	Border collie	Pet	2	1	0	0	3
222	Unknown	Pet	2	1	0	1	4
223	Brittany spaniel	Pet	0	2	0	1	3	M	3/25/11	7	5-7	4	2	0	0	0	1	0	2	0	0			1	2	0	0	1	0	2	2	0	3	4	3	4	3	2	3	3	2	3	2	4	4	1	1	0	3
224	Border collie	Pet	0	0	0	0	0
225	Mixed breed	Pet	0	0	0	0	0
226	Unknown	Pet	1	2	0	0	3
227	Unknown	Pet	2	1	1	0	4
228	Unknown	Pet	1	1	0	1	3
229	Unknown	Pet	2	2	1	0	5
230	Weimaraner	Pet	2	2	1	0	5	M	2009	9		2	1	0	0	0	1	0	1	1	2	1	2	4	3	4	2	2	3	1	4	4	4	1	1	4	4	1	2	1	4	4	0	0	2	0	0	0	4
231	Mixed breed	Pet	2	1	0	1	4	M	5/4/13	5		2	3	0	0	0	0	0	1	0	2		0	0	2	0	0	1	1	1	3	1	1	0	0	3	3	1	2	3	3	4	1	0	2	0	0	0	1
232	Unknown	Pet	1	0	0	1	2	F	2015	2	1-3	2	2	1	0	0	2	0	0	1	1			2	3	3	0	1	3	4	4	2	2	2	0	3	3	2	3	3	3	4	3	0	2	0	0	0	2
233	Standard poodle	Pet	1	1	0	2	4	M	5/6/08	10	>9	4	4	2	0	0	3	0	1	2	1	1	0	4	2	4	1	0	1	1	1	1	1	1	0	3	2	2	3	4	1	3	2	0	2	0	0	0	0
234	Standard poodle	Pet	0	0	0	2	2	F	3/17/13	5	5-7	3	3	0	0	0	1	0	0	1	0	0	0	0	0	0	1	1	0	0	1	0	0	1	0	3	3	0	0	1	3	4	0	0	2	0	0	0	0
235	Standard poodle	Pet	1	1	0	2	4	M	5/6/08	10	>9	4	4	2	0	0	3	0	1	2	1	1	0	4	2	4	1	0	1	1	1	1	1	1	0	3	2	2	3	4	1	3	2	0	2	0	0	0	0
236	Standard poodle	Pet	0	0	0	2	2	F	3/17/13	5	5-7	3	3	0	0	0	1	0	0	1	0	0	0	0	0	0	1	1	0	0	1	0	0	1	0	3	3	0	0	1	3	4	0	0	2	0	0	0	0
237	Greyhound	Pet	2	1	0	0	3	F	1/9/15	3		3	3	0	0	0	0	0	0	0	0			0	4	0	2	0	3	0	0	3	3	3	2	4	3	1	2	4	1	4	2	1	2	0	1	0	2
238	Greyhound	Pet	2	1	0	0	3	F				3	3	0	0	0	0	0	0	0	0			0	4	0	2	0	3	0	0	3	3	3	2	4	3	1	2	4	1	4	2	1	2	0	1	0	2
239	Chinese crested	Pet	1	1	0	0	2
240	Chinese crested	Pet	0	0	0	0	0
241	Chinese crested	Pet	2	2	0	0	4
242	Chinese crested	Pet	1	1	0	1	3
243	Chinese crested	Pet	1	1	0	0	2
244	Chinese crested	Pet	1	1	0	1	3
245	Chinese crested	Pet	2	2	0	0	4
246	American hairless terrier	Pet	2	2	0	2	6
247	American hairless terrier	Pet	2	2	0	1	5
248	American hairless terrier	Pet	2	2	0	1	5
249	American hairless terrier	Pet	2	2	0	1	5
250	Boz guregh	Pet	2	1	0	0	3	F
251	Boz guregh	Pet	2	2	0	0	4	M
252	Boz guregh	Pet	2	2	1	0	5	F
253	Boz guregh	Pet	1	1	1	0	3	F
254	Boz guregh	Pet	2	2	1	0	5	M
255	Xolo	Pet	0	0	0	1	1	M
256	Xolo	Pet	2	2	0	0	4	F
257	Xolo	Pet	2	2	1	0	5	M
258	Xolo	Pet	2	2	0	0	4	M
259	Xolo	Pet	0	1	0	1	2	F
260	Xolo	Pet	1	0	0	0	1	F
261	Xolo	Pet	1	1	0	0	2	F
262	Akita	Pet	0	0	0	0	0	M
263	Akita	Pet	0	0	0	0	0	F
264	Basenji	Pet	2	2	1	0	5	M
265	Basenji	Pet	2	2	1	0	5	F
266	English springer	Pet	2	0	0	0	2	F
267	Pomeranian	Pet	2	1	0	2	5	F
268	Pembroke corgi	Pet	1	2	0	0	3	M
269	Pembroke corgi	Pet	2	2	0	0	4	F
270	Pomeranian	Pet	1	1	0	0	2	M
271	Basset hound	Pet	2	0	0	0	2	M
272	Portuguese water dog	Pet	0	0	0	0	0	F
273	Portuguese water dog	Pet	1	1	0	1	3	M
274	Afghan hound	Pet	0	0	2	0	2	M
275	Labrador retriever	Pet	1	1	0	1	3	F
276	Pug	Pet	0	0	0	2	2	M
277	Shar pei	Pet	2	2	0	0	4	F
278	Shar pei	Pet	2	2	1	0	5	M
279	Shar pei	Pet	2	2	0	0	4	F
280	Shar pei	Pet	2	2	1	0	5	M
281	Standard poodle	Pet	1	0	0	1	2	M
282	Labrador retriever	Pet	2	1	0	0	3	M
283	Akita	Pet	2	1	1	0	4	F
284	Pomeranian	Pet	2	1	1	0	4	F
285	Borzoi	Pet	2	2	0	1	5	F
286	Borzoi	Pet	1	1	0	0	2	M
287	Borzoi	Pet	2	2	0	0	4	M
288	Borzoi	Pet	2	2	0	0	4	F
289	Pug	Pet	0	0	0	2	2	F
290	Afghan hound	Pet	1	1	2	0	4	F
291	Basset hound	Pet	2	2	0	0	4	F
292	Samoyed	Pet	2	1	0	2	5	M
293	Samoyed	Pet	0	0	0	0	0	F
294	Pekingnese	Pet	2	1	0	0	3	M
295	Pekingnese	Pet	2	2	0	0	4	M
296	Standard poodle	Pet	1	1	0	1	3	F
297	Standard poodle	Pet	2	1	0	1	4	F
298	Golden retriever	Pet	0	0	0	2	2
299	Golden retriever	Pet	0	0	0	2	2
300	Golden retriever	Pet	0	0	0	2	2
301	Golden retriever	Pet	0	0	0	2	2
302	Golden retriever	Pet	0	0	0	2	2
303	Golden retriever	Pet	1	1	0	2	4
304	Golden retriever	Pet	1	1	0	2	4
305	Golden retriever	Pet	2	2	0	2	6
306	Chinese crested	Pet	1	1	0	1	3
307	Chinese crested	Pet	1	1	0	0	2
308	Xolo	Pet	2	1	0	0	3
309	Xolo	Pet	1	1	0	0	2
310	Xolo	Pet	1	1	0	0	2
311	Xolo	Pet	1	1	0	0	2
312	Xolo	Pet	1	1	0	0	2
313	Basset hound	Pet	2	1	0	0	3
314	Golden retriever	Pet	0	0	0	2	2
315	Golden retriever	Pet	0	0	0	2	2
316	Golden retriever	Pet	1	1	0	2	4
317	Golden retriever	Pet	0	0	0	2	2
318	Golden retriever	Pet	1	1	0	2	4
319	Golden retriever	Pet	1	1	0	2	4
320	Saint Bernard	Pet	1	1	0	0	2
321	Boykin spaniel	Pet	1	1	1	1	4
322	German shepherd	Assistance	0	1	0	0	1	F	12/22/16	1	1-3	4	3	0	0	0		0	0	0	0			0	0	0	0	0	0	0	1	0	0	0	0		4	1	1	1	2	2	0	0	1	0			2
323	German shepherd	Assistance	2	2	0	1	5	F	1/24/16	2	1-3	3	3	0	0	0		0	0	0	0			0	0	0	0	0	1	0	1	1	1	0	0		4	0	0	1	3	3	0	0	1	0			1
324	German shepherd	Assistance	2	1	0	0	3	M	6/25/16	1	1-3	4	3	0	0	0		0	0	0	1			0	1	0	1	0	1	1	2	1	2	0	0		3	0	1	2	3	3	0	0	1	2			2
325	German shepherd	Assistance	0	1	0	0	1	M	4/17/14	4	3-5	2	1	0	0	0		0	1	0	1			0	0	0	0	0	2	0	1	1	0	0	0		3	2	2	2	3	3	1	1	2	4			2
326	German shepherd	Assistance	2	1	0	0	3	F	5/5/17	1	1-3	3	3	0	1	0		1	0	2	0			2	2	2	1	1	2	1	2	2	1	1	0		2	2	2	2	3	3	3	0	2	0			3
327	German shepherd	Assistance	2	2	0	0	4	F	3/27/17	1	1-3	3	1	0	0	0		0	0	1	0			0	1	0	0	0	1	1	1	1	2	0	0		3	0	0	1	3	3	0	0	1	0			2
328	German shepherd	Assistance	2	0	0	0	2	M	5/5/17	1	1-3	3	1	4	0	0		0	2	2	2			4	3	4	1	2	2	2	1	1	0	0	0		3	1	2	3	3	3	0	0	2	0			2
329	German shepherd	Assistance	2	1	0	1	4	M	6/3/17	1	1-3	2	1	0	0	0		0	0	0	0			0	2	0	1	0	1	0	1	1	0	0	0		3	1	1	2	1	1	2	0	1	0			1
330	German shepherd	Assistance	2	2	0	1	5	M				4	3	0	0	0		0	0	0	0			0	1	0	0	0	1	1	2	2	2	0	0		2	1	2	3	3	3	0	0	3	0
331	German shepherd	Assistance	2	2	0	0	4	F	3/27/17	1	1-3	3	2	0	0	0		0	0	0	0			0	1	0	1	0	2	1	1	1	1	0	0		4	1	1	2	2	2	0	0	1	0			1
332	German shepherd	Assistance	2	0	0	0	2	F	6/25/16	1	1-3	3	2	0	0	0		0	1	0	1			0	1	0	1	2	1	2	1	1	1	1	0		3	1	1	2	3	3	1	0	1	0			2
333	German shepherd	Assistance	2	1	0	0	3	F	6/19/15	2	1-3	3	3	0	0	0		0	0	0	0			0	1	0	1	0	2	1	1	1	0	0	0		3	2	2	2	2	2	3	0	2	2			1
334	German shepherd	Assistance	2	1	0	1	4	M	6/3/17	1	1-3	2	1	0	0	0		0	0	0	0			0	1	0	1	0	2	1	1	1	0	0	0		3	1	1	3	1	1	0	0	1	0			1
335	German shepherd	Assistance	2	0	0	0	2	M	6/25/16	1	1-3	3	2	0	0	0		0	0	0	0			0	0	0	0	0	1	1	1	0	1	0	0		3	0	0	1	2	2	0	0	1	0			2
336	German shepherd	Assistance	2	0	0	0	2	F	2/19/15	3	3-5	2	2	0	0	0		0	0	0	0			0	0	0	0	0	1	0	1	1	0	0	0		4	0	1	1	1	1	0	0	1	0			1
337	German shepherd	Assistance	2	1	0	0	3	M	5/5/17	1	1-3	3	2	4	0	0		0	2	2	2			4	1	4	1	1	1	2	2	2	1	0	0		3	1	2	2	3	3	1	1	2	0			2
338	German shepherd	Assistance	2	1	0	0	3	M	9/12/15	2	1-3	3	2	0	0	0		0	4	4	4			0	1	0	0	0	1	0	2	2	1	0	0		3	1	1	2	3	3	1	0	3	3			2
339	German shepherd	Assistance	2	2	0	2	6	F	4/23/16	2	1-3	2	1	2	0	0		0	2	2	2			4	3	3	1	2	3	3	1	1	2	1	0		4	2	2	2	3	3	0	0	1	0			1
340	German shepherd	Assistance	2	1	0	0	3	M	3/31/17	1	1-3	3	3	0	0	0		0	0	0	0			0	1	0	0	0	0	0	1	1	0	0	0		4	0	0	1	2	2	0	0	0	0			1
341	German shepherd	Assistance	2	1	0	0	3	M	5/5/17	1	1-3	2	2	0	0	0		0	1	0	1			0	1	0	1	1	1	1	1	1	1	0	0		3	1	1	2	3	3	0	0	1	0			2
342	German shepherd	Assistance	2	1	0	0	3	M	1/22/14	4	3-5	3	3	0	0	0		0	0	0	0			0	0	0	0	0	1	0	2	1	1	0	0		4	0	0	1	1	1	2	0	1	0			1
343	German shepherd	Assistance	2	2	0	1	5	F	3/27/17	1	1-3	3	1	0	0	0		0	0	0	0			0	1	0	1	0	2	1	2	1	1	0	0		3	2	2	3	2	2	0	0	2	0			3
344	German shepherd	Assistance	2	2	0	1	5	F	4/23/16	2	1-3	1	1	0	0	0		0	0	0	0			0	1	0	0	0	1	1	1	1	0	0	0		4	1	1	1	2	2	1	0	1	0			1
345	German shepherd	Assistance	2	1	0	0	3	M	4/23/16	2	1-3	2	1	0	0	0		0	0	0	0			0	2	0	1	0	2	1	2	1	2	2	0		3	1	1	1	1	1	0	0	1	0			1
346	Bull mastiff	Pet	2	2	0	2	6	F	8/17/15	2	1-3	3	3	0	0	0	0	0	0	0	0	0	0	2	2	2	2	2	0	1	1	2	0	0	0	3	3	0	0	2	1	1	0	0	1	0	0	0	2
347	Bull mastiff	Pet	2	2	0	2	6	F	8/17/15	2	1-3	1	1	0	0	0	0	0	0	0	0	0	0	0	0	3	0	0	0	0	0	0	0	0	0	0	2	3	4	4	0	0	0	1	0	2	2	2	0
348	Mixed breed	Pet	2	2	1	0	5	F	7/1/09	8	>9	3	2	0	0	0	1	0	2	1	3			0	3	0	1	1	1	2	4	3	1	1	0	3	3	1	2	3	1	4	0	0	2	0	0	0	0
349	Cardigan welsh corgi	Pet	2	2	0	0	4	F	6/8/08	10	>9	1	0	0	0	0	3	0	4	3	4			2	3	2	2	2	4	0	1	0	1	0	1	2	3	1	1	1	2	4	1	0	1	0	1	1	0
350	Mixed breed	Pet	2	2	0	0	4	M	5/22/15	3	1-3	3	3	0	0	0	0	0	0	0	0	1	1	0	1	0	0	0	1	0	3	2	3	3	2	2	2	2	2	4	4	4	3	2	2	0	0	0	2
351	Mixed breed	Pet	2	1	0	0	3	F	11/5/05	12	>9	2	3	1	0	0	1	0	1	0	1	2	2	1	0	1	0	0	0	4	2	0	0	0	0	2	2	0	2	1	2	4	2	0	1	0	0	0	0
352	Toy poodle	Pet	0	0	0	1	1	M	3/15/12	6	5-7	2	2	1	0	0	2	0	2	2	2	0	1	0	0	0	0	2	0	1	0	0	0	0	0	4	3	1	2	4	4	4	1	2	2	0	1	1	1
353	Boykin spaniel	Pet	0	0	0	1	1	F	1/1/07	11	<1	1	1	0	0	0	0	0	0	0	0	0	0	0	0	0	0	0	0	0	1	1	0	0	0	3	3	4	1	1	2	2	0	0	1	0	2	1	1
354	Labrador retriever	Pet	0	0	2	0	2	F	6/11/11	7	7-9	2	1	0	0	0	0	0	0	0	0	0	0	0	0	0	0	1	0	1	0	1	0	0	0	0	2	0	0	1	3	4	0	0	0	0	0	0	0
355	Labrador retriever	Pet	0	0	2	0	2	M	4/27/17	1	1-3	3	1	0	0	0	1	0	2	0	0	0	0	0	0	0	0	2	0	1	0	0	0	0	0	0	2	1	1	2	4	4	1	2	0	0	0	0	1
356	Mixed breed	Pet	2	2	0	0	4	F	12/29/08	9	7-9	3	2	1	0	1	1	1	3	2	4			2	3	2	0	3	2	3	2	3	0	0	0	4	3	1	1	3	3	4	0	0	2	0	0	0	0
357	Brittany spaniel	Pet	0	0	0	0	0	F				2	2	0	2	0	1	0	3	1	3	1	3	0	2	0	0	2	3	2	0	4	3	3	2	3	4	1	2	4	4	4	1	0	2	0	0	1	2
358	Brittany spaniel	Pet	0	0	1	1	2	F				3	3	0	1	0	1	0	3	1	4	2	3	0	1	0	0	2	4	3	0	2	3	2	1	4	3	1	3	4	4	4	1	0	4	0	0	1	0
359	Mixed breed	Pet	2	2	0	1	5	F	1/17/13	5	3-5	4	3	0	1	0	2	0	1	0	2			0	2	0	0	0	0	1	4	4	2	3	0	4	3	3	2	2	3	3	2	0	2	0	1	0	4
360	Mixed breed	Pet	2	2	0	0	4	F	2/25/16	2	<1	2	2	0	0	0	4	0	1	1	1	0	0	0	1	0	0	0	2	4		2	0	0	0	4	4	1	2	2	4	4	0	1	2	0	2	2	0
361	Mixed breed	Pet	2	1	0	0	3	M	2/14/15	3	3-5	2	2	2	0	0	4	0	2	2	3			2	4	2	4	0	1	3	1	3	1	1	0	1	1	1	1	3	2	4	0	0	3	0	0	0	0
362	Mixed breed	Pet	1	1	1	0	3	M	2008	10	>9	3	0	1	1	0	1	1	2	1	2			3	4	2	3	2	4	2	4	3	1	1	0	4	4	1	2	3	1	2	1	0	1	0	0	0	1
363	Mixed breed	Pet	1	1	0	0	2	M			>9	2	3	0	2	3	1	1	1	0	3			0	3	0	1	0	2	0	1	2	2	0	0	4	3	1	1	4	4	4	4	0	1	0	0	0	1
364	Labrador retriever	Pet	2	0	2	0	4	M	11/1/04	13	7-9	2	2	0	0	1	2	1	1	0	2		1	1	2	0	0	1	2	2	1	2	2	1	0	3	3	1	2	2	2	3	0	0	1	0	0	0	1
365	Labrador retriever	Pet	2	0	1	0	3	F	11/1/09	8	7-9	4	4	0	0	1	2	1	1	0	2		1	0	2	0	0	0	0	1	0	0	2	1	0	3	3	1	2	3	2	3	0	0	2	0	0	0	3
366	Labrador retriever	Pet	0	1	0	1	2	M	3/31/17	1	1-3	3	3	1	0	0	2	0	0		0		0	0	2	0	0	0	2	4	0	4	1	0	2	3	3	2	1	3	3	3	0	3	2	0	0	0	2
367	Border terrier	Pet	1	1	0	0	2	M	10/28/09	8	7-9	4	4	0	0	0	2	0	1	2	3			0	0	0	0	0	0	0	0	0	0	0	1	2	2	0	1	4	2	4	1	1	1	0	0	0	2
368	Mixed breed	Pet	1	0	1	0	2	M	1/12/03	15	>9	2	2	0	0	0	1	0	1	1	3	0	2	0	2	0	2	1	1	2	1	2	1	1	0	3	4	1	2	3	1	4	1	1	2	0	0	0	1
369	Pyrenese shepherd	Pet	2	0	0	0	2	M	10/15/11	6	5-7	3	2	2	0	0	2	0	1	2	1	0	0	0	4	0	0	0	2	0	3	0	0	0	0	3	3	1	1	2	2	4	2	0	2	0	0	0	2
370	Sheltie	Pet	1	1	1	0	3	M	8/1/06	11	>9	2	2	0	0	0	1	0	0	0	0	1	0	0	0	0	1	0	0	0	0	1	0	1	0	3	1	0	0	1	2	2	0	0	0	0	0	0	1
371	Sheltie	Pet	2	2	2	0	6	F	7/14/13	4	3-5	4	4	3	0	0	3	0	3	3	3	1	1	1	1	1	1	0	0	0	0	1	0	2	0	4	3	0	0	3	3	4	0	0	4	0	0	0	1
372	Sheltie	Pet	1	1	1	0	3	M	11/17/16	1	1-3	2	2	1	0	1	3	0	2	1	1	1	0	4	3	4	0	2	4	3	4	0	1	1	3	4	2	2	2	4	3	3	0	1	3	0	0	0	2
373	Mixed breed	Pet	1	1	0	1	3	F	12/1/16	1	<1	2	2	0	0	0	1	0	1	0	0			2	2	2	4	0	2	0	3	4	2	2	2	3	3	0	1	3	4	4	1	1	0	0	0	0	1
374	Golden retriever	Pet	1	1	0	1	3	F				2	1	0	0	0	0	0	0	0	0	0	0	0	0	0	0	0	0	0	0	1	0	0	0	2	3	1	1	3	2	2	1	0	1	0	0	0	0
375	Golden retriever	Pet	2	1	0	0	3	F	3/6/13	5	5-7	2	2	0	0	0	0	0	1	0	0	0	0	0	1	0	1	0	0	1	0	1	0	0	0	2	3	0	1	3	4	4	0	0	2	0	0	0	0
376	Golden retriever	Pet	2	1	0	2	5	F	2/13/10	8	7-9	2	1	0	0	0	0	0	0	0	0	0	0	0	0	0	0	0	0	0	0	1	0	0	0	2	3	1	1	3	2	2	1	0	1	0	0	0	0
377	Golden retriever	Pet	2	1	0	2	5	F				2	2	0	0	0	0	0	1	0	0	0	0	0	1	0	1	0	0	1	0	1	0	0	0	2	3	0	1	3	4	4	0	0	2	0	0	0	0
378	Mixed breed	Pet	2	2	1	1	6	F	8/1/16	2	1-3	3	0	1	1	0	1	1	2	1	2			3	4	2	3	2	4	2	4	3	1	1	0	4	4	1	2	3	1	2	1	0	1	0	0	0	1
379	Chihuahua	Pet	1	1	0	0	2	F	1/28/16	7	1-3	2	1	1	0	1	2	0	2	3	3	0	0	2	1	2	2	2	2	3	3	1	0	2	0	2	3	1	1	3	4	4	1	1	1	1	2	2	1
380	Mixed breed	Pet	1	1	0	0	2	F	8/12/10	9	7-9	2	1	0	2	0	0	0	1	0	3			0	1	0	1	0	0	0	2	2	0	1	0	3	3	0	2	3	3	2	1	1	1	0	0	0	0
381	Mixed breed	Pet	1	0	1	0	2	F	10/14/08	14	>9	3	3	0	0	0	3	0	2	1	2	0	0	0	0	0	0	0	0	1	0	0	0	0	0	3	4	0	3	2	2	3	1	0	1	0	0	0	0
382	Mixed breed	Pet	2	2	0	0	4	F	3/14/04	14	>9	3	3	0	0	0	1	0	1	0	0			0	3	0	1	0	2	0	3	1	0	0	0	3	3	1	1	3	0	4	1	0	0	0	0	0	0
383	Basset hound	Pet	2	1	0	0	3	M	8/22/11	6	3-5	4	3	0	0	0	0	0	0	0	0	1	1	0	2	0	0	0	0	0	0	1	0	0	0	2	2	3	3	2	0	1	1	0	1	1	1	1	0
384	Mixed breed	Pet	1	1	0	0	2	F	12/17/12	5	1-3	4	3	0	0	0	1	0	1	0	0	2	0	0	2	0	1	0	0	0	1	1	3	3	0	2	3	3	3	3	0	2	1	0	1	0	1	0	0
385	Mixed breed	Pet	0	0	2	1	3	M	1/30/12	6	3-5	2	2	0	0	0	0	0	0	0	1	0	0	2	4	1	1	0	0	3	1	2	2	2	0	3	2	2	3	2	0	0	2	0	0	0	0	0	0
386	Mixed breed	Pet	1	1	0	1	3	F	9/26/12	5	3-5	2	2	0	0	0	1	0	2	2	3	0	0	0	0	0	2	0	0	2	0	1	0	1	0	2	4	2	2	4	4	4	1	0	3	0	0	0	2
387	Puli	Pet	1	0	0	0	1	M	5/10/11	7	7-9	2	2	2	2	0	3	0	3	2	3	0	1	0	1	1	1	2	1	1	2	0	1	0	0	2	2	1	1	2	4	4	0	0	2	1	1	1	1
388	Mixed breed	Pet	0	0	0	0	0	F	6/1/14	4	1-3	3	0	0	0	0	2	0	1	1	4		0	1	3	0	0	0	0	2	2	2	0	1	0	3	3	1	2	3	4	4	2	0	4	0	1	0	2
389	Mixed breed	Pet	2	1	2	0	5	M	1/1/15	3	<1	3	2	2	2	1	2	1	3	4	4	2	2	2	4	3	2	1	2	2	2	2	2	3	2	2	3	1	1	3	3	3	2	2	2	2	2	2	2
390	Mixed breed	Pet	1	1	0	1	3	F	5/5/15	3	1-3	4	3	1	0	0	0	0	1	1	0	0	0	1	1	1	2	1	2	1	3	4	2	2	1	3	3	2	2	2	3	4	1	1	2	0	1	1	3
391	Mixed breed	Pet	2	2	2	0	6	F	4/1/14	4	3-5	1	1	0	0	0	0	0	0	0	0	0	0	0	1	0	1	0	0	1	0	1	1	1	0	2	3	1	1	2	2	2	1	2	1	0	0	1	0
392	Mixed breed	Pet	1	1	0	0	2	M	11/5/08	9	7-9	3	2	0	0	0	1	0	0	2	3	4	2	0	2	0	1	0	2	2	2	4	1	0	0	3	4	1	1	3	2	7	0	0	3	0	0	0	1
393	Mixed breed	Pet	0	0	0	2	2	M	2/7/15	3	3-5	3	2	1	1	0	0	0	0	1	1	2	1	0	1	0	2	0	1	1	2	1	0	0	0	4	4	0	1	1	1	2	0	1	3	0	0	0	2
394	Basset hound	Pet	2	0	0	0	2	M	5-6 yo	5	3-5	2	2	0	0	0	0	0	0	1	0			0	0	0	0	0	0	1	3	0	1	2	0	4	4	0	1	1	0	2	1	0	2	0	0	0	0
395	Mixed breed	Pet	1	1	0	2	4	M	3/15/06	12	>9	2	2	0	0	0	1	0	1	1	0	1	1	0	0	0	3	0	0	0	2	3	1	0	0	3	3	0	0	2	3	0	1	0	0	0	0	1	0
396	Labrador retriever	Pet	2	1	0	0	3	F	10/20/08	10	>9	4	4	0	0	0	1	0	2	1	2	0	2	0	1	0	1	2	0	3	1	1	0	0	0	4	3	1	1	2	3	3	2	0	1	0	0	0	0
397	Labrador retriever	Pet	2	0	2	0	4	F	10/18/16	2	1-3	4	4	0	0	0	0	0	0	1	0	0	0	0	1	1	0	0	1	1	0	0	0	0	1	3	3	2	2	1	1	2	2	3	1	0	0	0	1
398	Labrador retriever	Pet	2	0	1	0	3	F	8/31/02	16	>9	3	3	0	0	0	1	0	1	1	3	0	1	0	0	0	1	1	0	2	1	0	0	1	0	4	2	1	1	2	2	2	1	0	0	0	0	0	0
399	Mixed breed	Pet	1	0	1	0	2	M	5/21/12	6	3-5	3	2	1	2	0	2	0	3	1	3	2	2	1	2	1	1	1	1	1	2	4	2	1	1	3	4	0	1	3	1	1	1	2	2	1	1	1	0
400	Mixed breed	Pet	1	0	0	1	2	M				4	4	0	0	0	1	0	2	2	3	3	3	1	2	0	1	2	1	3	3	3	2	2	1	4	3	1	2	4	3	3	1	0	3	1	0	0	2
401	Labrador retriever	Pet	2	1	2	0	5	M	4/8/15	3	<1	1	2	0	0	0	0	0	2	0	2	0	0	0	2	0	1	2	0	2	0	1	0	0	0	4	4	1	1	3	4	4	2	0	1	0	0	0	0
402	Mixed breed	Pet	2	2	0	0	4	F	11/6/16	1	1-3	3	2	2	1	0	3	1	2	2	3	1	1	0	0	0	2	0	1	1	1	3	0	1	1	4	4	1	2	3	0	1	2	1	3	2	1	1	0
403	Mixed breed	Pet	2	1	0	0	3	M	6/10/11	7	7-9	4	4	0	0	0	1	0	2	1	0	0	2	0	4	0	0	1	3	4	2	2	1	0	0	4	3	2	4	4	4	4	3	0	4	3	3	2	1
404	Mixed breed	Pet	2	2	0	1	5	F	6/10/11	7	7-9	4	4	0	0	0	1	0	1	1	0	0	2	0	3	0	0	1	3	4	2	1	1	0	0	4	3	2	3	4	4	4	1	0	3	1	1	2	1
405	Mixed breed	Pet	2	2	0	2	6	M	7/8/12	6	5-7	0	0	2	0	0	2	0	2	0	0	2	2	0	0	1	2	1	0	2	0	1	0	0	0	3	3	0	1	3	0	3	0	1	2	0	0	0	1
406	Jack Russell	Pet	2	1	1	0	4	F	3/11/07	11	>9	4	4	2	0	0	2	0	2	2	3			0	2	1	0	1	0	1	0	3	2	1	1	3	3	1	1	3	4	4	2	1	2	1	0	0	2
407	Mixed breed	Pet	1	1	1	0	3	F	1/1/14	4	3-5	4	2	3	0	0	4	0	4	4	4	0	0	2	1	4	3	0	4	3	4	2	0	0	0	3	3	0	3	4	4	4	1	3	2	0	0	0	1
408	Papillon	Pet	2	1	0	1	4	M	5/9/12	6	5-7	0	0	4	0	0	4	0	4	4	4	2	1	3	2	4	0	0	4	2	4	0	0	3	0	0	3	1	2	1	0	0	0	0	0	0	0	0	0
409	Yorkie	Pet	2	0	0	0	2	F
410	Border terrier	Pet	2	0	0	0	2	M	9/28/09	8	7-9	0	0	0	0	0	0	0	0	0	1	0	2	0	0	0	0	0	0	1	0	0	0	3	0	2	3	0	0	2	3	4	0	0	0	2	0	0	0
411	Unknown	Pet	2	2	0	1	5	M
412	Mixed breed	Pet	2	0	1	0	3	M
413	Mixed breed	Pet	1	1	0	1	3	M
414	Mixed breed	Pet	2	1	2	0	5	M
415	Mixed breed	Pet	2	0	0	0	2	M
416	Papillon	Pet	1	1	0	0	2	M	6/28/15	3	1-3	2	0	0	0	1	0	1	0	0	0	2	2	0	0	0	0	0	1	0	1	0	0	2	0	1	3	1	1	2	2	1	2	0	0	2	0	0	0
417	Australian kelpie	Pet	1	0	1	1	3	F
418	Mixed breed	Pet	2	2	2	2	8	F
419	Husky	Pet	2	0	0	0	2	M
420	Husky	Pet	2	1	0	1	4	M
421	Labrador retriever	Pet	0	0	0	0	0	F
422	Papillon	Pet	1	0	0	0	1	F	1/15/06	12	>9	0	0	0	0	0	0	0	0	0	0	2	2	1	0	0	0	0	1	0	1	0	0	2	0	4	2	0	1	1	0	0	0	0	0	0	1	1	0
423	Mixed breed	Pet	1	1	0	0	2	F
424	Mixed breed	Pet	1	1	0	1	3	M	12/9/12	5	1-3	2	2	4	0	0	1	0	1	2	4	4	4	0	0	0	0	0	0	1	0	1	0	0	0	2	1	1	1	3	1	3	0	0	1	0	0	0	0
425	Mixed breed	Pet	2	1	1	1	5	F
426	Mixed breed	Pet	1	0	1	1	3	M
427	Mixed breed	Pet	1	1	0	1	3	F
428	Mixed breed	Pet	2	2	1	2	7	M
429	Unknown	Pet	2	2	0	2	6
430	Unknown	Pet	1	1	1	0	3
431	Mixed breed	Pet	1	1	0	1	3	M	11/11/16	1	<1	4	4	0	0	0	2	0	2	0	0	2	2	0	1	0	1	0	0	1	3	1	0	0	0	4	1	2	3	3	3	3	0	1	3	0	0	0	0
432	Mixed breed	Pet	1	1	1	0	3	M
433	Boxer	Pet	2	1	0	1	4	F
434	Mixed breed	Pet	1	1	0	1	3	M
435	Mixed breed	Pet	1	0	2	2	5	M
436	Puli	Pet	2	1	0	2	5	F	9/15/05	12	>9	1	1	0	0	0	2	0	3	2	2	2	1	0	1	0	0	2	1	3	2	2	3	2	0	2	2	1	1	1	2	3	1	0	0	0	2	1	1
437	Sheltie	Pet	1	1	1	1	4
438	Sheltie	Pet	0	0	1	0	1
439	Standard poodle	Pet	2	2	0	0	4	F	1/8/09	9	7-9	2	0	4	1	0	4	0	3	4	4			0	3	2	0	0	2	1	2	2	1	0	0	3	2	0	0	3	2	4	0	0	2	0	0	0	1
440	Mixed breed	Pet	1	1	0	1	3	F	12/1/06	11	>9	3	1	0	1	0	1	2	2	1	1			0	1	0	1	1	3	2	2	1	2	0	0	2	3	1	2	4	2	2	0	1	1	0	0	0	1
441	Unknown	Pet	0	0	0	0	0
442	Unknown	Pet	1	1	0	1	3
443	Unknown	Pet	2	0	1	0	3
444	Unknown	Pet	2	1	1	0	4
445	Unknown	Pet	1	1	0	1	3
446	Unknown	Pet	1	0	0	0	1
447	Unknown	Pet	0	0	0	1	1
448	Unknown	Pet	2	2	0	1	5
449	Unknown	Pet	0	0	0	1	1
450	Unknown	Pet	1	1	0	1	3
451	Unknown	Pet	2	2	2	1	7
452	Unknown	Pet	2	2	0	1	5
453	Unknown	Pet	2	1	1	0	4
454	Unknown	Pet	2	2	2	0	6
455	Unknown	Pet	2	1	1	2	6
456	Unknown	Pet	2	1	0	1	4
457	Unknown	Pet	1	1	0	0	2
458	Unknown	Pet	0	0	0	1	1
459	Unknown	Pet	2	2	2	0	6
460	Unknown	Pet	0	0	0	0	0
461	Unknown	Pet	0	0	0	0	0
462	Unknown	Pet	2	1	0	0	3
463	Unknown	Pet	1	1	0	1	3
464	Unknown	Pet	1	1	0	1	3
465	Unknown	Pet	1	1	0	1	3
466	Unknown	Pet	1	0	0	0	1
467	Unknown	Pet	2	2	1	0	5
468	Unknown	Pet	0	0	0	0	0
469	Unknown	Pet	2	1	1	1	5
470	Unknown	Pet	0	0	0	0	0
471	Unknown	Pet	2	1	1	0	4
472	Unknown	Pet	1	1	0	0	2
473	Unknown	Pet	1	0	0	0	1
474	Unknown	Pet	1	0	0	0	1
475	Unknown	Pet	1	1	0	0	2
476	Unknown	Pet	0	0	0	0	0
477	Unknown	Pet	1	0	1	0	2
478	Unknown	Pet	0	0	0	0	0
479	Unknown	Pet	0	0	1	2	3
480	Unknown	Pet	0	0	0	0	0
481	Unknown	Pet	1	1	0	0	2
482	Unknown	Pet	2	1	0	0	3
483	Unknown	Pet	2	1	0	1	4
484	Unknown	Pet	0	0	2	0	2
485	Unknown	Pet	2	1	0	1	4
486	Unknown	Pet	1	1	0	1	3
487	Unknown	Pet	1	0	0	1	2
488	Mixed breed	Pet	0	0	0	1	1	F	3/17/10	8	7-9	4	2	0	0	0	2	0	1	0	1			3	4	4	2	2	1	4	1	1	4	0	0	3	3	1	4	4	3	4	0	0	3	1	0	0	2
489	Mixed breed	Pet	1	1	0	1	3	M	2012	6	5-7	3	3	0	0	0	1	0	0	1	1			1	1	1	0	0	1	3	0	0	0	2	0	4	4	0	1	2	3	3	1	0	0	0	0	0	0
490	English bull terrier	Pet	0	1	0	1	2	F	2009	9	7-9	2	2	1	0	0	2	0	4	2	4			0	1	0	0	0	1	0	4	2	0	0	0	3	3	1	2	2	4	4	3	0	0	0	0	0	0
491	Mixed breed	Pet	1	1	1	0	3	M	1/1/99	17	>9	0	0	0	0	0	1	0	1	0	1	1	1	0	0	1	0	2	0	1	1	0	1	1	0	1	3	1	2	3	0	2	1	0	0	0	1	2	0
492	Spinone Italiano	Pet	1	0	0	2	3	F	5/3/12	6	5-7	1	0	0	0	0	2	0	2	0	1	0	2	0	0	0	0	0	0	0	0	0	0	0	0	4	3	1	1	3	4	4	2	0	2	0	0	0	0
493	Spinone Italiano	Pet	1	0	0	0	1	F	4/5/17	1	1-3	1	0	0	0	0	1	0	1	0	0	0	0	0	1	0	0	1	0	0	0	0	0	2	1	3	3	3	1	3	4	4	1	2	2	0	0	0	0
494	Spinone Italiano	Pet	0	0	0	0	0	F	6/8/13	4	3-5	2	0	0	0	0	0	0	1	0	0	0	0	1	0	1	0	1	0	1	0	1	0	0	1	4	3	1	1	2	4	4	1	2	2	0	0	0	0
495	Spinone Italiano	Pet	1	0	1	1	3	F	11/30/05	12	>9	0	0	0	0	0	2	0	2	0	0	0	0	0	0	0	0	1	0	2	0	0	0	0	0	2	3	1	1	3	4	4	2	0	2	0	0	0	0
496	Mixed breed	Pet	2	1	1	0	4	F	1/26/10	8	7-9	2	2	3	1	0	3	0	3	4	4	0	0	1	2	1	0	1	0	2	1	1	1	1	1	0	2	0	1	2	4	4	1	1	2	1	1	1	1
497	Mixed breed	Pet	2	2	1	1	6	M	11/12/11	7	1-3	4	4	2	0	0	2	0	1	2	3	0	1	0	2	1	2	1	1	2	1	1	1	2	2	2	3	2	2	2	2	2	2	2	2	2	2	1	2
498	Rottweiler	Pet	0	0	0	0	0	M	2/5/07	11	>9	4	4	0	0	0	1	0	0	1	1	0	0	0	0	0	0	0	0	0	2	1	2	2	1	4	4	0	0	3	1	3	0	0	1	0	0	0	3
499	Mixed breed	Pet	1	1	1	1	4	F	11/1/13	4	3-5	3	3	1	0	0	1	0	0	0	0	0	0	1	1	1	0	0	0	1	0	0	0	0	0	2	2	1	2	3	0	0	0	1	1	0	0	0	0
500	Mixed breed	Pet	1	0	1	0	2	F	8/1/10	8	5-7	3	2	0	1	0	4	1	3	2	2			0	2	0	1	1	0	0	0	3	0	1	0	2	3	1	4	2	2	3	0	1	1	0	0	1	1
501	Mixed breed	Pet	1	1	0	1	3	M	7/7/08	10	5-7	3	2	1	0	0	1	0	3	1	3	0	1	0	2	0	0	0	1	0	0	1	2	0	1	1	3	1	1	2	2	4	1	2	1	0	0	0	0
502	Mixed breed	Pet	0	0	0	0	0	M			>9	4	4	2	0	0	1	0	2	2	3	0	1	3	0	4	0	0	3	1	4	3	4	4	3	4	4	4	4	3	0	4	1	1	1	2	2	2	3
503	Shih tzu	Pet	2	2	1	0	5	M	6/12/04	14	>9	0	0	0	0	0	1	0	1	1	2			1	2	0	3	1	0	1	1	1	0	0	0	1	2	2	2	2	0	0	0	0	0	0	0	0	1
504	Mixed breed	Pet	2	0	0	1	3	F	4/15/06	12	>9	0	0	0	0	0	0	0	1	0	1	0	0	0	3	0	0	0	0	1	0	0	0	0	0	2	3	1	0	2	0	0	0	1	1	0	0	0	1
505	Mixed breed	Pet	2	2	2	0	6	F	9/15/15	3	1-3	1	1	2	0	0	2	0	3	2	3	0	0	0	3	2	1	1	2	1	3	0	0	0	0	2	2	1	1	4	4	4	0	1	3	0	0	0	1
506	Mixed breed	Pet	2	1	1	2	6	M	12/5/13	4	3-5	2	2	1	0	0	2	0	1	2	2	0	0	1	1	1	1	1	3	1	1	0	0	0	0	1	3	1	1	4	4	4	4	2	1	0	0	0	0
507	Cairn terrier	Pet	2	1	0	0	3	F	2013	13	3-5	1	1	0	1	0	1	0	1	1	2	0	2	0	3	0	1	1	1	3		2	0	0	0	3	2	1	1	2	2	4	3	0	2	0	0	0	0
508	Cairn terrier	Pet	2	2	1	0	5	F	11/18/07	11	>9	2	1	0	0	0	1	0	2	1	3	3	4	0	0	0	0	2	0	2	0	0	0	0	0	3	2	1	2	3	2	3	2	0	2	0	0	0	0
509	Mixed breed	Pet	2	1	0	0	3	F	9/5/15	2	<1	2	2	0	0	0	1	0	0	0	0	0	0	1	1	0	0	0	0	2	0	1	0	0	0	2	2	1	1	3	3	4	1	2	1	0	0	0	2
510	Mixed breed	Pet	0	0	0	0	0	M	5/1/06	12	>9	2	2	2	0	0	2	0	1	0	3			2	3	1	0	2	2	3	4	4	2	0	1	4	3	3	1	3	3	3	0	1	2	0	0	0	0
511	Mixed breed	Pet	0	0	0	1	1	F	10/7/13	4	3-5	2	0	0	0	0	0	0	0	0	1	0	0	0	1	0	1	0	2	2	3	3	0	0	0	3	3	1	1	2	2	4	2	1	1	0	1	0	0
512	Golden retriever	Pet	1	0	0	1	2	F			<1	3	4	0	0	0	0	0	0	0	3			0	1	0	0	0	0	1	0	1	3	0	0	4	3	1	1	3	4	4	0	1	1	1	2	0	0
513	Golden doodle	Pet	2	2	0	1	5	F			3-5	3	4	0	0	0	0	0	2	2	2	0	0	1	0	0	0	0	0	0	3	3	0	1	0	3	3	0	1	2	2	2	1	1	2	0	0	0	0
514	Mixed breed	Pet	1	1	0	1	3	F	5/1/15	3	1-3	2	1	0	0	0	2	0	1	0	2	0	1	1	1	1	1	1	2	2	1	1	2	1	0	3	3	2	2	3	3	4	2	0	2	0	0	0	1
515	German shepherd	Pet	1	0	0	0	1	F	5/1/14	4	1-3	2	3	1	0	0	1	0	2	0	4	0	2	1	3	2	1	2	0	1	1	0	2	1	0	3	3	1	1	2	4	4	2	1	2	0	0	0	1
516	Labrador retriever	Pet	2	1	0	0	3	F	2/14/14	4	3-5	4	3	0	0	0	2	0	0	1	1	1	0	0	2	0	0	0	1	1	1	1	2	2	2	4	3	1	1	2	3	4	1	2	1	0	0	0	2
517	Labrador retriever	Pet	1	0	0	1	2	M	10/28/15	3	3-5	2	2	1	0	0	2	0	2	1	2	0	1	1	2	1	1	2	2	2	2	1	2	0	0	3	3	1	1	3	0	1	1	0	2	0	0	0	0
518	Mixed breed	Pet	0	0	0	1	1	F			3-5	3	2	0	0	0	2	0	0	2	1	0	0	0	0	0	1	1	1	1	0	1	0	0	0	2	2	1	3	3	1	1	4	0	3	0	0	0	0
519	Mixed breed	Pet	2	2	0	0	4	F	8/25/08	9	>9	4	4	0	0	0	1	0	1	1	3	4	4	0	4	0	1	0	1	0	0	2	0	0	0	2	2	1	2	3	4	4	0	0	1	0	0	0	1
520	Mixed breed	Pet	2	2	0	0	4	M	1/1/04	14	>9	2	1	0	2	1	1	0	2	0	2	1	2	0	0	0	0	0	0	1	2	2	2	4	3	4	4	2	4	2	4	4	0	0	0	0	2	0	0
521	Unknown	Pet	2	1	0	0	3	F	2012	6	5-7	2	1	0	0	0	0	0	3	1	4	0	0	2	4	3	3	3	1	4	1	2	0	0	0	4	4	1	2	1	0	1	0	1	2	0	2	0	0
522	Mixed breed	Pet	2	2	0	1	5	M	2008	10	>9	2	3	0	0	0	0	0	3	1	4	0	0	0	1	0	0	3	1	4	1	1	2	2	0	2	2	1	1	2	0	1	0	0	0	2	2	0	1
523	Miniature dachshund	Pet	2	1	0	1	4	F	8/15/08	9	>9	2	2	2	0	0	2	0	0	2	0	3	2	1	1	1	0	1	1	2	0	1	0	3	0	1	2	3	4	3	3	2	2	1	2	2	2	2	0
524	Labrador retriever	Pet	1	0	0	0	1	M	2/22/11	7	5-7	3	2	0	0	0	2	0	0	0	0		0	0	0	0	0	0	0	1	1	2	1	0	0	3	2	1	2	3	2	4	1	2	1	0	0	0	0
525	Mixed breed	Pet	2	2	0	0	4	M			3-5	3	3	0	0	0	3	0	2	1		2	2	0	4	0	0	0	0		1	0	1	0	0	2	2	1	2	1	4	4	4	1	2	0	0	0	0
526	Mixed breed	Pet	2	2	1	1	6	F	11/1/14	3	1-3	2	2	0	0	0	0	0	0	0	0			0	1	1	2	2	1	2	4	1	0	0	0	3	2	1	2	4	0	1	0	1	1	0	0	0	0
527	Mixed breed	Pet	2	2	0	1	5	F	8/2/07	11	>9	0	2	1	0	0	1	0	2	1	2	0	0	0	3	0	0	2	0	2	1	0	0	0	0	2	2	1	2	4	3	3	1	0	2	0	0	0	0
528	Mixed breed	Pet	2	2	0	1	5	M	2/20/11	7	5-7	0	2	0	0	0	1	0	1	1	2	0	0	0	0	0	0	1	0	2	0	0	0	0	0	3	3	1	2	4	4	4	1	0	1	0	0	0	0
529	Unknown	Pet	1	1	0	0	2	M			1-3	3	3	3	0	0	4	0	3	3	2		1	2	2	3	0	1	1	1	0	0	3	3	3	2	3	2	3	4	3	3	1	1	1	2	0	0	2
530	Pembroke Corgi	Pet	1	1	0	0	2	M	4/8/16	2	1-3	1	0	0	0	0	1	0	0	0	0	2	1	0		1	2	2	1	3	4	2	0	1	0	4	4	1	4	3	0	2	0	0	1	1	0	0	0
531	Golden retriever	Pet	1	1	0	1	3	M	3/1/13	5	5-7	3	2	0	0	0	2	0	0	2	1	0	0	0	2	0	2	0	2	1	0	0	1	0	0	3	3	0	0	1	3	4	0	1	2	0	0	0	1
532	German shepherd	Assistance	2	2	0	0	4	F	5/5/18	1	1-3	2	1	0	0	0		0	0	0	0	0	0	1	1	1	1	0	2	0	1	2	3	3		2	2	2	2	3	3	3	0	0	2	0			3
533	German shepherd	Assistance	2	0	0	0	2	F	2/19/15	3	3-5	2	1	0	0	0		0	0	0	0	0	0	0	1	0	0	0	1	0	1	1	3	1		2	2	1	2	2	2	2	0	0	2	0			2
534	Mixed breed	Pet	0	0	0	0	0	F	9/18/15	2	1-3	2	2	0	0	0	0	0	0	0	1			0	1	0	1	1	1	1	1	1	2	2	2	2	2	2	2	3	3	3	1	2	1	0	0	0	1
535	German shepherd	Assistance	2	2	0	1	5	F	3/27/17	1	1-3	2	1	0	0	0		0	0	0	0	0	0	1	1	1	2	0	2	2	1	1	2	2		3	3	1	1	3	2	2	2	0	1	0			2
536	German shepherd	Assistance	2	1	0	0	3	F	4/30/17	1	1-3	2	2	0	0	0		0	1	0	1	2	2	0	1	0	1	0	1	0	1	1	3	3		2	2	2	3	3	3	3	2	0	3	0			3
537	German shepherd	Assistance	2	1	0	0	3	F	6/3/17	1	1-3	2	1	0	0	0		0	0	0	0	0	0	0	1	0	1	0	1	0	1	1	2	2		2	2	2	2	2	2	2	2	0	2	0			3
538	German shepherd	Assistance	2	2	0	0	4	F	5/5/17	1	1-3	3	2	0	0	0		0	0	1	0			2	1	1	1	1	2	1	1	1	0	0	0		2	1	1	2	3	3	0	0	2	0			2
539	German shepherd	Assistance	2	2	0	1	5	M	7/31/17	1	1-3	2	1	0	0	0		0	0	0	0	0	0	0	0	0	0	0	0	0	1	1	3	2		2	2	2	2	3	2	2	0	0	2	0			3
540	German shepherd	Assistance	2	2	0	1	5	F	3/27/18	1	1-3	2	1	0	0	0		0	0	0	0	0	0	0	1	1	1	0	1	0	1	1	2	1		3	3	1	1	2	2	2	0	0	1	0			2
541	German shepherd	Assistance	2	2	0	1	5	F	4/23/16	2	1-3	1	1	0	0	0		0	0	0	0	0	0	1	1	0	1	1	1	1	1	1	2	1		3		1	2	1	1	1	0	0	0	0			0
542	German shepherd	Assistance	2	1	0	0	3	M	6/19/15	3	3-5	2	0	0	0	0		0	0	0	0	0	0	0	1	0	1	0	1	0	1	1	1	2		2	2	2	2	2	1	1	0	0	2	0			1
543	German shepherd	Assistance	2	2	0	0	4	F	5/5/17	1	1-3	2	0	0	0	0		0	0	1	0	0	0	1	2	2	1	0	2	0	1	1	3	3		2	2	2	2	3	3	3	0	0	2	0			3
544	German shepherd	Assistance	2	2	0	0	4	F	7/31/17	1	1-3	2	1	0	0	0		0	0	0	0	0	0	0	1	0	1	0	1	1	1	1	1	2		2	3	1	2	2	2	2	0	0	2	0			2
545	German shepherd	Assistance	2	1	0	0	3	M	4/17/14	4	3-5	2	1	0	0	0		0	1	0	1			0	0	0	0	0	2	0	1	1	0	0	0		3	2	2	2	3	3	1	1	2	4			2
546	German shepherd	Assistance	2	2	0	1	5	F	9/24/16	1	1-3	2	2	0	0	0		0	0	0	0	0	0	1	2	1	1	1	2	1	1	1	2	2		3	3	1	2	2	2	2	0	0	1	0			1
547	German shepherd	Assistance	2	1	0	0	3	F	5/5/17	1	1-3	2	1	0	0	0		0	0	0	0	0	0	1	1	1	1	0	1	0	1	1	3	3		2	2	2	3	3	3	3	1	0	2	0			3
548	German shepherd	Assistance	2	2	0	1	5	M	7/31/17	1	1-3	3	1	0	0	0		0	0	0	0	0	0	0	2	0	1	0	2	0	1	1	2	2		2	2	2	2	3	2	3	0	0	1	0			2
549	German shepherd	Assistance	2	1	0	1	4	F	6/3/17	1	1-3	2	1	0	0	0		0	0	0	0	0	0	0	2	0	1	0	2	0	2	1	2	2		3	3	2	2	2	2	2	0	0	2	0			3
550	German shepherd	Assistance	2	1	0	0	3	F	5/5/17	1	1-3	2	1	0	0	0		0	0	0	0	0	0	1	1	1	1	0	1	0	1	1	3	3		2	2	2	2		3	3	2	0	2	0			3
551	German shepherd	Assistance	2	1	0	1	4	M	4/23/16	2	1-3	2	2	0	0	0		0	0	0	0	0	0	1	1	1	1	0	2	0	1	1	1	1		3	3	1	2	2	1	1	0	0	1	0			1
552	German shepherd	Assistance	2	1	0	0	3	M	6/25/16	2	1-3	2	0	0	0	0		0	0	0	0	0	0	0	2	0	2	0	2	0	1	1	2	2		3	3	1	1	2	1	1	0	0	1	0			1
553	German shepherd	Assistance	2	2	0	2	6	M	3/27/17	1	1-3	2	1	0	0	0		0	0	0	0	0	0	0	1	0	1	0	1	0	1	1	2	1		2	2	1	2	2	2	2	0	0	2	0			1
554	German shepherd	Assistance	2	1	0	0	3	F	1/12/18	1	1-3	2	1	0	0	0		0	0	0	0	0	0	0	1	0	0	0	1	0	0	0	2	2		2	2	2	3	3	3	3	2	0	3	0			2
555	German shepherd	Assistance	2	2	0	1	5	F	3/27/17	1	1-3	1	1	0	0	0		0	0	0	0	0	0	0	1	0	1	0	1	0	1	1	1	1		3	3	1	1	1	1	1	0	0	1	0			1
556	German shepherd	Assistance	2	2	0	1	5	M	4/23/18	1	1-3	2	1	0	0	0		0	0	0	0	0	0	2	2	1	1	0	2	0	1	1	2	1		2	2	1	1	1	1	1	0	0	1	1			1
557	German shepherd	Assistance	2	1	0	0	3	F	12/22/16	1	1-3	4	3	0	0	0		0	0	0	0			0	0	0	0	0	0	0	1	0	0	0	0		4	1	1	1	2	2	0	0	1	0			2
558	Jack Russell	Pet	2	2	0	1	5	F	9/13/16	1	1-3	1	1	1	0	0	0	0	1	1	2	0	0	1	1	0	2	0	1	1	1	2	1	1	0	1	2	2	3	3	2	2	2	0	0	0	0	0	1
559	Jack Russell	Pet	2	2	0	2	6	M	2/26/13	5	5-7	2	2	0	0	0	0	0	0	1	2	0	1	0	0	0	0	1	0	0	0	1	0	0	0	0	2	0	0	4	4	4	1	0	2	0	0	0	0
560	Jack Russell	Pet	2	1	0	1	4	F	3/28/10	8	5-7	2	2	0	1	0	0	0	0	0	0	0	1	0	3	0	0	0	0	1	0	0	0	1	0	2	4	3	3	2	2	4	0	0	2	0	0	0	1
561	Connemara terrier	Pet	2	2	0	0	4
562	Connemara terrier	Pet	2	2	0	0	4
563	Mixed breed	Pet	2	2	0	0	4	F	10/6/14	3	<1	2	1	0	0	0	2	0	2	2	3	0	0	1	1	1	1	2	0	2	2	3	2	3	0	3	3	2	3	2	1	1	0	1	1	0	0	2	1
564	Irish Jack Russel	Pet	2	2	0	2	6	M	3/22/13	5	3-5	1	1	0	0	0	2	0	1	0	1	0	0	0	2	0	0	2	0	1	0	0	0	0	0	2	1	1	2	2	3	4	1	0	2	0	0	0	0
565	Connemara terrier	Pet	2	2	1	0	5
566	Connemara Jack Russell Terrier	Pet	2	1	0	0	3	F	3/9/06	12	7-9	2	1	0	0	0	1	0	1	1	3	0	1	0	4	0	1	0	0	1	0	1	0	0	0	1	3	1	3	2	4	4	1	3	1	1	1	1	0
567	Connemara Jack Russell Terrier	Pet	2	2	0	1	5	M	6/14/11	7	3-5	4	3	0	0	0	0	0	2	3	4	0	0	0	1	0	0	0	2	0	3	2	0	0	0	3	4	1	2	2	4	4	1	1	2	1	1	0	0
568	Connemara Jack Russell Terrier	Pet	2	2	1	2	7	F	5/5/07	11	>9	3	3	0	0	0	3	0	1	0	2			0	4	0	2	0	0	1	2	4	1	0	0	2	3	0	3	4	2	4	0	1	2	0	0	0	0
569	Jack Russell	Pet	1	1	0	2	4	M	6/15/13	5	5-7	3	3	0	0	0	0	0	0	1	1	1	0	1	2	1	1	1	1	3	1	0	3	2	0	3	3	1	2	3	3	0	2	0	0	4	0	0	2
570	Connemara terrier	Pet	2	2	0	2	6
571	Connemara terrier	Pet	2	2	0	0	4
572	Connemara terrier	Pet	2	0	0	1	3
573	Connemara terrier	Pet	2	1	0	1	4
574	Connemara terrier	Pet	2	2	0	2	6
575	Connemara terrier	Pet	2	1	1	0	4
576	Connemara terrier	Pet	2	2	0	1	5
577	Connemara terrier	Pet	2	2	0	1	5
578	Connemara terrier	Pet	1	1	1	1	4
579	Connemara terrier	Pet	1	1	0	2	4
580	Connemara terrier	Pet	2	2	1	0	5
581	Connemara terrier	Pet	1	1	0	1	3
582	Connemara terrier	Pet	2	2	2	0	6
583	Mixed breed	Pet	1	1	0	1	3
584	Mixed breed	Pet	1	0	0	0	1	M	2/14/17	1	>1	2	1	1	0	0	1	0	0	0	1	1	2	0	0	0	0	1	1	1	1	0	2	3	3	3	4	1	2	3	1	2	0	1	2	0	2	2	2
585	Staffordshire bull terrier	Pet	1	0	2	2	5	F	1/20/15	3	3-5	1	1	0	0	0	1	0	0	1	2	0	0	0	1	0	1	1	0	0	2	0	1	0	0	3	2	1	3	4	3	4	1	1	1	0	0	0	1
586	Mixed breed	Pet	1	0	0	1	2	F	5/10/10		7-9	3	3	0	0	0	0	0	0	2	1			0	2	0	1	0	1	2	1	3	1	1	0	1	2	1	1	1	4	4	1	0	1	0	0	0	1
587	Unknown	Pet	1	1	0	2	4
588	Mixed breed	Pet	1	1	0	0	2	M	10/12/15	3	3-5	3	2	0	0	0	1		0	1	0	0	1	0	2	0	2	0	1	1		1	0	2	0	2	2	1	2	3	0		2	2	0	0	0	0	1
589	Mixed breed	Pet	2	2	0	0	4	M	3/3/07	11	>9	2	3	0	0	0	1		1	1	1	0	1	0	2	0	0	1	1	1		1	0	2	0	3	3	1	1	2	0	1	1	0	3	0	0	0	0
590	Staffordshire bull terrier	Pet	2	2	0	2	6	F	4/22/17	1	1-3	1	1	0	0	0	2	0	2	1	2	0	0	0	0	0	0	0	0	0	1	0	0	1	0	3	3	1	2	3	4	4	1	0	2	1	0	0	1
591	Staffordshire bull terrier	Pet	0	0	0	0	0	F	6/21/16	2	1-3	1	1	0	0	0	1	0	0	1	0	0	0	1	1	1	1	0	0	0	1	0	0	0	0	3	3	1	2	2	2	4	0	0	2	0	0	0	0
592	Chihuahua	Pet	1	1	0	0	2	M	3/13/13	5	5-7	0	0	0	0	0	0	0	0	0	0	0	1	0	1	0	0	1	0	1	0	0	0	0	0	1	1	0	1	1	1	1	1	0	0	0	0	0	1
593	Staffordshire bull terrier	Pet	0	0	0	0	0	F	4/13/15	3	3-5	3	0	0	0	0	0	0	0	1	0	0	0	0	0	0	0	0	0	0	0	0	0	0	0	1	2	1	1	1	2	2	1	0	0	0	0	0	0
594	Staffordshire bull terrier	Pet	2	0	2	2	6	M	4/28/09	9	>9	3	1	0	0	0	0	0	0	0	0	0	0	0	0	0	0	0	0	0	0	0	0	0	0	2	2	1	1	1	2	2	1	0	1	0	0	0	1
595	Staffordshire bull terrier	Pet	2	0	1	1	4	M	6/21/16	2	1-3	0	0	0	0	0	0	0	0	1	0	1	1	0	0	0	0	0	0	0	0	0	0	1	0	2	3	0	0	1	0	0	0	0	1	0	1	0	0
596	Mixed breed	Pet	1	1	0	1	3	F
597	Golden retriever	Pet	1	1	0	2	4	F
598	Mixed breed	Pet	1	1	1	0	3	M
599	Golden retriever	Pet	0	0	0	1	1
600	Golden retriever	Pet	1	1	0	0	2
601	Great Dane	Pet	1	1	0	1	3	M	11/17/10		7-9	2	1	0	0	0	1	0	1	3	3	0	0	0	0	0	2	0	2	3	3	3	0	0	0	1	2	2	3	3	0	1	0	2	2	0	0	0	0
602	Unknown	Pet	2	2	0	0	4			2
603	Unknown	Pet	1	1	0	1	3
604	Unknown	Pet	2	1	0	0	3
605	Unknown	Pet	2	1	0	0	3
606	Unknown	Pet	2	1	0	0	3
607	Unknown	Pet	1	1	0	0	2
608	Unknown	Pet	2	1	0	1	4
609	Unknown	Pet	2	2	2	0	6
610	Unknown	Pet	2	2	0	0	4
611	Unknown	Pet	2	0	1	0	3
612	Unknown	Pet	2	2	0	0	4
613	Unknown	Pet	1	0	1	0	2
614	Unknown	Pet	2	2	0	0	4
615	Unknown	Pet	1	1	0	0	2
616	Unknown	Pet	2	2	0	0	4
617	Old English sheepdog	Pet	2	1	0	1	4	F	8/24/16		1-3	2	1	0	0	0	2	0	0	2	3	0	0	0	1	1	1	0	1	1	1	1	0	0	0	3	3	1	2	3	4	4	2	0	2	0	0	0	0
618	Bernese Mountain dog	Pet	0	0	0	0	0
619	Bernese Mountain dog	Pet	1	1	0	0	2
620	Bernese Mountain dog	Pet	1	1	0	0	2
621	Bernese Mountain dog	Pet	1	1	0	0	2
622	Bernese Mountain dog	Pet	0	2	0	0	2
623	Bernese Mountain dog	Pet	1	1	0	1	3
624	Bernese Mountain dog	Pet	0	0	0	2	2
625	Bernese Mountain dog	Pet	0	0	0	2	2
626	Bernese Mountain dog	Pet	0	0	0	2	2
627	Bernese Mountain dog	Pet	0	0	0	2	2
628	Bernese Mountain dog	Pet	0	0	0	2	2
629	Bernese Mountain dog	Pet	0	0	0	2	2
630	Bernese Mountain dog	Pet	0	0	0	2	2
631	Bernese Mountain dog	Pet	0	0	0	2	2
632	Bernese Mountain dog	Pet	0	0	0	2	2
633	Bernese Mountain dog	Pet	0	0	0	2	2
634	Bernese Mountain dog	Pet	0	0	0	2	2
635	Bernese Mountain dog	Pet	0	0	0	2	2
636	Bernese Mountain dog	Pet	0	0	0	2	2
637	Bernese Mountain dog	Pet	0	0	0	2	2
638	Border collie	Pet	0	0	0	0	0
639	Border collie	Pet	0	0	0	0	0
640	Border collie	Pet	0	0	0	0	0
641	Border collie	Pet	0	0	0	0	0
642	Border collie	Pet	0	0	0	0	0
643	Border collie	Pet	0	0	0	0	0
644	Border collie	Pet	0	0	0	0	0
645	Border collie	Pet	0	0	0	0	0
646	Border collie	Pet	0	0	0	0	0
647	Border collie	Pet	0	0	0	0	0
648	Border collie	Pet	0	0	0	0	0
649	Border collie	Pet	0	0	0	0	0
650	Border collie	Pet	0	0	0	0	0
651	Border collie	Pet	1	0	0	0	1
652	Border collie	Pet	1	1	0	0	2
653	Border collie	Pet	1	1	0	0	2
654	Border collie	Pet	1	1	0	0	2
655	Border collie	Pet	1	1	0	0	2
656	Border collie	Pet	1	1	0	0	2
657	Border collie	Pet	1	2	0	0	3
658	Boxer	Pet	2	2	0	0	4
659	Boxer	Pet	2	2	0	0	4
660	Boxer	Pet	2	2	0	0	4
661	Boxer	Pet	2	2	0	0	4
662	Boxer	Pet	2	2	0	0	4
663	Boxer	Pet	2	2	0	0	4
664	Boxer	Pet	2	2	2	0	6
665	Boxer	Pet	2	2	2	0	6
666	Boxer	Pet	2	2	2	0	6
667	Boxer	Pet	2	2	2	0	6
668	Boxer	Pet	2	2	2	0	6
669	Boxer	Pet	2	2	0	1	5
670	Boxer	Pet	2	2	2	1	7
671	Basenji	Pet	2	2	0	0	4
672	Basenji	Pet	2	2	1	0	5
673	Basenji	Pet	2	2	1	0	5
674	Basenji	Pet	2	2	1	0	5
675	Basenji	Pet	2	2	2	0	6
676	Basenji	Pet	2	2	2	0	6
677	Basenji	Pet	2	2	2	0	6
678	Cairn terrier	Pet	2	0	0	0	2
679	Cairn terrier	Pet	2	0	0	0	2
680	Cairn terrier	Pet	1	1	0	0	2
681	Cairn terrier	Pet	1	1	0	0	2
682	Cairn terrier	Pet	2	1	0	0	3
683	Cairn terrier	Pet	2	1	0	0	3
684	Cairn terrier	Pet	2	1	0	0	3
685	Cairn terrier	Pet	2	1	0	0	3
686	Cairn terrier	Pet	2	2	0	0	4
687	Cairn terrier	Pet	2	2	0	0	4
688	Cairn terrier	Pet	2	2	0	0	4
689	Cairn terrier	Pet	2	1	1	0	4
690	Cairn terrier	Pet	2	2	1	0	5
691	Cairn terrier	Pet	2	2	1	0	5
692	Cairn terrier	Pet	2	2	1	0	5
693	Cairn terrier	Pet	2	2	1	0	5
694	Cairn terrier	Pet	2	2	2	0	6
695	Cairn terrier	Pet	2	2	2	0	6
696	Mixed breed	Pet	2	2	0	0	4
697	Mixed breed	Pet	2	1	0	0	3
698	Mixed breed	Pet	2	1	0	2	5
699	Mixed breed	Pet	2	1	1	0	4
700	Mixed breed	Pet	1	1	1	0	3
701	Mixed breed	Pet	0	0	0	0	0
702	Mixed breed	Pet	0	0	0	1	1
703	Mixed breed	Pet	1	1	0	0	2
704	Mixed breed	Pet	1	0	0	2	3
705	Mixed breed	Pet	2	0	0	0	2
706	Mixed breed	Pet	2	0	0	0	2
707	Mixed breed	Pet	1	1	0	0	2
708	Mixed breed	Pet	2	2	0	1	5
709	Mixed breed	Pet	2	0	0	1	3
710	Mixed breed	Pet	1	0	0	0	1
711	Mixed breed	Pet	1	0	1	1	3
712	Golden retriever	Pet	0	0	0	0	0
713	Golden retriever	Pet	0	0	0	0	0
714	Golden retriever	Pet	0	0	0	0	0
715	Golden retriever	Pet	0	0	0	0	0
716	Golden retriever	Pet	0	0	0	0	0
717	Golden retriever	Pet	1	1	0	0	2
718	Golden retriever	Pet	1	1	0	0	2
719	Golden retriever	Pet	1	1	0	0	2
720	Golden retriever	Pet	2	1	0	0	3
721	Golden retriever	Pet	1	0	1	0	2
722	Golden retriever	Pet	0	0	0	2	2
723	Golden retriever	Pet	0	0	0	2	2
724	Golden retriever	Pet	0	0	0	2	2
725	Golden retriever	Pet	1	1	0	2	4
726	Golden retriever	Pet	1	1	0	2	4
727	Golden retriever	Pet	2	2	0	2	6
728	Great Pyrenees	Pet	2	1	0	0	3
729	Great Pyrenees	Pet	2	1	0	0	3
730	Great Pyrenees	Pet	2	1	0	0	3
731	Great Pyrenees	Pet	2	1	0	0	3
732	Great Pyrenees	Pet	2	1	0	0	3
733	Great Pyrenees	Pet	2	2	0	0	4
734	Great Pyrenees	Pet	2	2	0	0	4
735	Great Pyrenees	Pet	2	2	0	0	4
736	Great Pyrenees	Pet	2	2	0	0	4
737	Great Pyrenees	Pet	2	2	0	0	4
738	Great Pyrenees	Pet	2	2	0	0	4
739	Great Pyrenees	Pet	2	2	0	0	4
740	Great Pyrenees	Pet	2	2	0	0	4
741	Great Pyrenees	Pet	2	2	0	0	4
742	Great Pyrenees	Pet	2	2	0	0	4
743	Great Pyrenees	Pet	2	2	0	0	4
744	Great Pyrenees	Pet	2	1	0	2	5
745	Jack Russell terrier	Pet	2	0	0	0	2
746	Jack Russell terrier	Pet	2	0	0	0	2
747	Jack Russell terrier	Pet	1	1	0	0	2
748	Jack Russell terrier	Pet	2	1	0	0	3
749	Jack Russell terrier	Pet	2	1	0	0	3
750	Jack Russell terrier	Pet	2	1	0	0	3
751	Jack Russell terrier	Pet	2	2	0	0	4
752	Jack Russell terrier	Pet	1	1	1	0	3
753	Jack Russell terrier	Pet	1	1	1	0	3
754	Jack Russell terrier	Pet	2	1	1	0	4
755	Jack Russell terrier	Pet	2	1	1	0	4
756	Jack Russell terrier	Pet	2	1	1	0	4
757	Jack Russell terrier	Pet	0	1	2	0	3
758	Jack Russell terrier	Pet	1	1	2	0	4
759	Jack Russell terrier	Pet	2	2	2	0	6
760	Jack Russell terrier	Pet	0	0	0	2	2
761	Jack Russell terrier	Pet	0	0	2	2	4
762	Alaskan malamute	Pet	2	0	0	0	2
763	Alaskan malamute	Pet	1	1	0	0	2
764	Alaskan malamute	Pet	2	1	0	0	3
765	Alaskan malamute	Pet	2	1	0	0	3
766	Alaskan malamute	Pet	2	1	0	0	3
767	Alaskan malamute	Pet	2	1	0	0	3
768	Alaskan malamute	Pet	2	1	0	0	3
769	Alaskan malamute	Pet	2	1	0	0	3
770	Alaskan malamute	Pet	2	2	0	0	4
771	Alaskan malamute	Pet	2	2	0	0	4
772	Alaskan malamute	Pet	2	2	0	0	4
773	Alaskan malamute	Pet	2	2	0	0	4
774	Alaskan malamute	Pet	2	2	0	0	4
775	Miniature poodle	Pet	0	0	0	0	0
776	Miniature poodle	Pet	0	0	0	0	0
777	Miniature poodle	Pet	0	0	0	0	0
778	Miniature poodle	Pet	0	0	0	0	0
779	Miniature poodle	Pet	0	0	0	0	0
780	Miniature poodle	Pet	2	0	0	0	2
781	Miniature poodle	Pet	0	1	0	0	1
782	Miniature poodle	Pet	1	1	0	0	2
783	Miniature poodle	Pet	2	1	0	0	3
784	Miniature poodle	Pet	2	1	0	0	3
785	Miniature schnauzer	Pet	0	0	0	0	0
786	Miniature schnauzer	Pet	0	0	0	0	0
787	Miniature schnauzer	Pet	0	0	0	0	0
788	Miniature schnauzer	Pet	0	0	0	0	0
789	Miniature schnauzer	Pet	0	0	0	0	0
790	Miniature schnauzer	Pet	0	0	0	0	0
791	Miniature schnauzer	Pet	0	0	0	0	0
792	Miniature schnauzer	Pet	0	0	0	0	0
793	Miniature schnauzer	Pet	0	0	0	0	0
794	Miniature schnauzer	Pet	0	0	0	0	0
795	Miniature schnauzer	Pet	0	0	0	0	0
796	Miniature schnauzer	Pet	1	0	0	0	1
797	Miniature schnauzer	Pet	2	0	0	0	2
798	Miniature schnauzer	Pet	2	0	0	0	2
799	Miniature schnauzer	Pet	0	1	0	0	1
800	Miniature schnauzer	Pet	2	1	0	0	3
801	Pariah dog	Pet	2	2	1	0	5
802	Pariah dog	Pet	2	0	0	1	3
803	Pariah dog	Pet	2	2	0	0	4
804	Pariah dog	Pet	2	0	1	0	3
805	Pug	Pet	0	0	0	0	0
806	Pug	Pet	0	0	0	0	0
807	Pug	Pet	0	0	0	0	0
808	Pug	Pet	0	0	0	0	0
809	Pug	Pet	0	0	0	0	0
810	Pug	Pet	0	0	0	0	0
811	Pug	Pet	1	0	0	0	1
812	Pug	Pet	1	1	0	0	2
813	Pug	Pet	1	1	0	0	2
814	Pug	Pet	1	1	0	0	2
815	Pug	Pet	1	1	0	0	2
816	Pug	Pet	1	1	0	0	2
817	Pug	Pet	1	1	0	0	2
818	Pug	Pet	1	1	0	0	2
819	Pug	Pet	2	2	0	0	4
820	Pug	Pet	2	2	0	0	4
821	Pug	Pet	0	0	0	2	2
822	Pug	Pet	0	0	0	2	2
823	Pug	Pet	1	1	0	2	4
824	Saluki	Pet	1	1	0	0	2
825	Saluki	Pet	1	2	0	0	3
826	Saluki	Pet	2	2	0	0	4
827	Saluki	Pet	2	2	0	0	4
828	Saluki	Pet	2	2	0	0	4
829	Saluki	Pet	2	2	0	0	4
830	Saluki	Pet	2	2	0	0	4
831	Saluki	Pet	2	2	0	0	4
832	Saluki	Pet	1	1	1	0	3
833	Saluki	Pet	1	1	1	0	3
834	Saluki	Pet	1	1	1	0	3
835	Saluki	Pet	2	2	1	0	5
836	Saluki	Pet	2	2	1	0	5
837	Saluki	Pet	2	2	1	0	5
838	Saluki	Pet	2	2	2	0	6
[truncated: 18 more columns]
